# Supplementary material for: Malignant transformation of oral epithelial dysplasia in Southwest Finland
Source: Sci Rep. 2022 May 18;12:8261. doi: 10.1038/s41598-022-12441-9 (PMC9117212; doi:10.1038/s41598-022-12441-9)
Supplement: Supplementary file 1 — Supplementary Information. [file 41598_2022_12441_MOESM1_ESM.xlsx]

## Sheet: Taul1
Patient number	Date of dysplasia diagnosis	sex (0=man, 1=woman)	Date of SCC	topo	morpho
324	1985-09-15
368	1985-10-16
447	1986-10-21	1	2015-10-16	31	8051
238	1986-05-12
428	1986-10-10
234	1987-04-14
656	1987-11-26	1	1996-02-15	49	8070
686	1987-12-09
351	1988-05-03
461	1988-06-09
228	1989-02-28
545	1990-10-12
252	1991-04-10
746	1992-11-11
611	1998-09-07
98	2010-02-08
268	1987-05-06
634	1987-11-18
666	1987-12-01
755	1988-11-17
383	1988-05-12
796	1988-11-25
478	1991-08-07
313	1992-04-27
747	1993-10-25
570	1987-10-20
736	1989-07-20
753	1989-08-03
803	1989-09-04
991	1989-11-02
309	1990-05-16
596	1991-10-07	1	1993-06-15	29	8070
888	1993-12-20
693	1993-10-04
345	1993-04-27
156	1993-02-18
124	1993-02-09
68	1993-01-26
385	1994-05-26
429	1994-06-13
454	1994-06-23
484	1994-07-13
569	1994-09-12
613	1994-10-05
26	1995-01-17
44	1995-01-27
100	1995-02-10
157	1995-03-03
367	1995-06-05	1	2000-10-16	29	8070
493	1995-09-12
519	1995-09-22
600	1995-10-19
705	1995-11-20
721	1995-11-24	1	2010-03-16	29	8070
789	1995-12-14
88	1996-01-30
231	1996-03-15
335	1996-04-22
887	1996-11-28
897	1996-12-03	1	1998-01-15	69	8070
169	1997-03-17
280	1997-04-25
303	1997-04-29
313	1997-05-05
486	1997-07-07
522	1997-08-06
532	1997-08-13
551	1997-08-21
596	1997-09-10
790	1997-11-24
796	1997-11-24
864	1997-12-10
127	1997-02-26
168	1998-03-12
170	1998-03-13
173	1998-03-13	1	2014-01-16	21	8070
292	1998-04-08
341	1998-04-29
352	1998-05-05
387	1998-05-22
475	1998-06-18
593	1998-08-27
608	1998-09-03
637	1998-09-15
657	1998-09-23
706	1998-10-07
858	1998-11-24
91	1999-01-28
197	1999-03-10
267	1999-04-06
369	1999-05-12
440	1999-05-31
474	1999-06-09
475	1999-06-10
675	1999-10-04
677	1999-10-04
691	1999-10-07
728	1999-10-20
752	1999-10-27
764	1999-10-29
802	1999-11-15	1	2014-10-15	31	8070
905	1999-12-15
924	1999-12-22	1	2000-06-15	49	8070
72	2000-01-28
123	2000-02-18	1	2004-06-15	29	8070
139	2000-02-23
216	2000-03-20
308	2000-04-14
336	2000-04-25	1	2003-11-15	49	8070
357	2000-05-05
382	2000-05-15
384	2000-05-12	1	2000-08-15	29	8070
577	2000-08-29
691	2000-10-04
745	2000-10-20
854	2000-11-23	1	2004-10-15	21	8070
108	2001-01-29
255	2001-03-20
272	2001-03-26
318	2001-04-10
358	2001-04-27
402	2001-05-10
600	2001-08-23
906	2001-12-14
56	2002-01-17
342	2002-04-19
450	2002-05-20
453	2002-05-21
483	2002-05-28
508	2002-06-04
610	2002-08-14
20	2003-01-13	1	2005-10-16	29	8070
163	2003-02-19
198	2003-03-04
226	2003-03-13
241	2003-03-18
308	2003-04-04
312	2003-04-07
450	2003-05-21
535	2003-06-18
536	2003-06-18
604	2003-08-29
730	2003-10-09	1	2012-05-15	21	8070
774	2003-10-22
875	2003-11-19
929	2003-12-05
981	2003-12-19
225	2004-03-10
317	2004-04-07
384	2004-04-27
490	2004-06-02
550	2004-06-18
676	2004-09-27
696	2004-10-01
732	2004-10-14
912	2004-12-03
937	2004-12-13
982	2004-12-29
8	2005-01-04
105	2005-02-07
248	2005-03-22	1	2005-11-15	29	8070
321	2005-04-20
347	2005-04-27
358	2005-04-29
515	2005-08-03
606	2005-09-15
631	2005-09-26
657	2005-10-04
746	2005-11-07
761	2005-11-10	1	2010-05-15	21	8070
817	2005-11-29
860	2005-12-14	1	2015-08-16	29	8070
891	2005-12-27
2	2006-01-03
56	2006-01-20
57	2006-01-20
77	2006-01-30
127	2006-02-13
211	2006-03-13
311	2006-04-05	1	2010-01-16	21	8070
343	2006-04-20
417	2006-05-18
467	2006-06-07	1	2006-10-15	9	8070
529	2006-07-28
910	2006-12-05
1	2007-01-03
40	2007-01-15
78	2007-01-26
116	2007-02-07
117	2007-02-07
140	2007-02-12
151	2007-02-14
285	2007-03-30
305	2007-04-04
331	2007-04-13
413	2007-05-11
430	2007-05-21
436	2007-05-22
642	2007-09-04	1	2009-12-15	31	8070
665	2007-09-11
669	2007-09-12
750	2007-10-05
763	2007-10-09
812	2007-10-24
824	2007-10-31	1	2012-08-15	9	8070
870	2007-11-13
984	2007-12-19
3	2007-01-03
95	2008-01-29
172	2008-02-19
212	2008-03-06
444	2008-05-26
486	2008-06-06
546	2008-08-05
568	2008-08-18
725	2008-10-16
844	2008-11-21
856	2008-11-26
953	2008-12-30
85	2009-02-06
97	2009-02-12
128	2009-02-24
164	2009-03-05
172	2009-03-10
260	2009-04-06
280	2009-04-14
340	2009-05-06
396	2009-05-22
469	2009-06-10
479	2009-06-15
481	2009-06-15
502	2009-06-18
507	2009-07-27
698	2009-10-09
700	2009-10-09
901	2009-12-07
242	2010-03-18
270	2010-03-26
288	2010-04-06
354	2010-04-28
504	2010-06-03
690	2010-09-23
784	2010-10-20
887	2010-11-22
921	2010-11-30
941	2010-12-08
152	2011-02-17
199	2011-03-07
235	2011-03-16
416	2011-05-06
437	2011-05-11
559	2011-06-14
631	2011-08-19
656	2011-08-30
683	2011-09-07
689	2011-09-09
382	2011-04-29
458	2003-05-23
901	1999-12-16
160	2010-02-25
816	1989-09-08	0	2013-01-15	21	8070
318	1990-05-18	0	2003-07-15	29	8070
772	1992-11-18
766	1993-10-14
763	1993-10-29
694	1993-10-05
615	1993-09-07
512	1993-06-28
423	1994-06-09
116	1995-02-17
124	1995-02-21
430	1995-08-11
454	1995-08-29
677	1995-11-14
804	1995-12-21
89	1996-01-31
134	1996-02-12
246	1996-03-22
578	1996-08-13
53	1997-01-28
61	1997-02-03
216	1997-04-10
296	1997-04-29
349	1997-05-14
444	1997-06-12
716	1997-10-28
478	1998-06-22
520	1998-07-22	0	2004-04-15	29	8070
566	1998-08-18	0	2006-11-15	49	8070
671	1998-09-24
50	1999-01-19
135	1999-02-17
373	1999-05-12
408	1999-05-24	0	2002-02-14	29	8070
516	1999-08-09
559	1999-08-26
585	1999-09-06
622	1999-09-16	0	2006-09-15	29	8070
654	1999-09-28
679	1999-10-04	0	2002-09-15	69	8000
213-00 II	2000-03-20
387	2000-05-12
697	2000-10-04
958	2000-12-27
22	2001-01-05
93	2001-01-23
101	2001-01-26
175	2001-02-21
278	2001-03-27
320	2001-04-10
483	2001-06-05
671	2001-09-28
704	2001-10-11
774	2001-11-08
73	2002-01-23
473	2002-05-27
560	2002-06-17
613	2002-08-16
793	2002-10-21
37	2003-01-17
231	2003-03-17
269	2003-03-26
818	2003-11-05
18	2004-01-08
119	2004-02-16
134	2004-02-13
178	2004-02-26
209	2004-03-08
413	2004-05-07
591	2004-08-24
592	2004-08-24
814	2004-11-10
929	2004-12-09
19	2005-01-07
110	2005-02-08
221	2005-03-14
324	2005-04-21
368	2005-05-03	0	2009-03-15	21	8000
498	2005-06-13
705	2005-10-24	0	2011-11-15	60	8070
750	2005-11-07
802	2005-11-22
78	2006-01-30
268	2006-03-27
275	2006-03-28
458	2006-06-05
514	2006-06-20
818	2006-11-07
908	2006-12-05
925	2006-12-11
115	2007-02-05
387	2007-05-04
409	2007-05-11
701	2007-09-20
770	2007-10-11
831	2007-11-01
832	2007-11-01
988	2007-12-20
25	2008-01-10
63	2008-01-22	0	2009-01-15	49	8070
140	2008-02-11
143	2008-02-13
209	2008-03-07
330	2008-04-17
443	2008-05-26
448	2008-05-27
803	2008-11-11
842	2008-11-20
810	2008-11-12
35	2009-01-19
39	2009-01-20
87	2009-02-09
168	2009-03-06
171	2009-03-09
402	2009-05-26
442	2009-06-03
649	2009-09-25
655	2009-09-29	0	2012-10-15	60	8051
752	2009-10-27
59	2010-01-22
86	2010-02-04
119	2010-02-15
137	2010-02-18
177	2010-03-02
187	2010-03-03
190	2010-03-03
206	2010-03-08
219	2010-03-12
234	2010-03-18
263	2010-03-25
269	2010-03-26
384	2010-05-05
430	2010-05-17
598	2010-08-19
641	2010-09-06
763	2010-10-14
767	2010-10-14
785	2010-10-20
804	2010-10-27
970	2010-12-16
971	2010-12-16
197	2011-03-07
205	2011-03-08
327	2011-04-11
540	2011-06-09
607	2011-08-15
654	2011-08-30
741	2011-09-30
751	2011-10-05
819	2011-11-01
829	2011-11-04
872	2011-11-23	0	2014-10-16	21	8070
942	2011-12-21
135	1996-02-14
219	2008-03-12
567	1987-10-16
101	1988-02-08
546	1990-10-12
266	1990-04-24
545	1991-09-17
305	1991-05-06
318	1992-04-27
797	1993-11-09
592	1994-09-26
515	1995-09-21
683	1995-11-14	1	1995-12-15	49	8070
927	1996-12-11	1	1997-03-15	29	8070
468	1997-06-23
100	1998-02-13	1	2013-07-16	30	8070
618	1998-09-08
621	1998-09-09	1	1998-09-15	49	8070
716	1998-10-06	1	2002-06-15	29	8070
57	1999-01-21
270	1999-04-07	1	2002-03-15	29	8070
395	1999-05-14
623	1999-09-16
856	1999-11-29
199	2000-03-13	1	2003-03-16	29	8070
747	2000-10-20
192	2001-02-27	1	2009-11-15	29	8070
442	2001-05-28
724	2001-10-17
557	2001-08-01
997	2002-12-16
155	2002-02-19	1	2003-02-14	29	8070
185	2002-02-28
241	2002-03-18
273	2002-02-28
288	2002-04-04
298	2002-04-08
314	2003-04-08
719	2003-10-07
721	2003-10-07
990	2004-01-02
544	2004-06-17
868	2004-11-25
187	2005-03-03
375	2003-05-04
383	2005-05-06
421	2005-05-23
507	2005-06-15
125	2007-02-07
431	2007-05-21	1	2013-11-15	39	8070
785	2007-10-18
802	2007-10-23
967	2007-12-17	1	2008-02-14	49	8070
114	2008-02-04
252	2008-03-20
257	2008-03-20
544	2008-08-05
569	2008-08-19
572	2008-08-21
157	2009-02-05
167	2009-03-06
223	2009-03-24
251	2009-04-03
337	2009-05-05
487	2009-05-16
529	2009-08-11
682	2009-10-06
691	2009-10-08
21	2010-01-12	1	2013-03-16	29	8051
555	2010-06-16	1	2010-08-16	31	8051
875	2010-11-18
135	2011-02-20
170	2011-02-24
254	2011-03-21	1	2016-05-11	60	8070
798	2011-10-21
842	2011-11-10
857	2011-11-16
863	2011-11-18
864	2011-11-18
890	2011-11-20
930	2011-12-16	1	2012-01-15	49	8000
120	2002-02-06
386	2003-05-02
823	1989-09-12
452	1990-08-30
324	1990-05-22	0	2002-03-16	29	8070
661	1991-11-05
609	1991-10-14	0	1995-04-15	29	8070
681	1992-10-20
488	1994-07-22
555	1994-09-07
196	1996-03-04
362	1996-05-02
327	1997-05-07
70	1999-01-25
590	2000-09-04
793	2000-11-06	0	2013-04-15	21	8070
825	2000-11-10
245	2001-02-21
594	2001-08-22
194	2002-03-04
207	2002-03-08
208	2002-03-08
366	2002-04-23
462	2002-05-24
468	2002-05-27
165	2003-02-20
203	2003-03-06
463	2003-05-26
725	2003-10-08
913	2003-12-01
401	2004-05-03	0	2017-05-04	31	8070
357	2005-05-02
487	2005-06-08
627	2005-09-23	0	2005-12-15	49	8070
835	2005-12-05
845	2005-12-09
226	2006-03-16	0	2006-04-15	29	8070
667	2006-09-27
55	2007-01-18	0	2009-10-15	29	8070
304	2007-04-04	0	2009-01-16	31	8070
352	2007-04-19
567	2007-06-29
570	2007-08-01
660	2007-09-11
911	2007-11-23
930	2007-11-30
8	2008-01-04
162	2008-02-15
262	2008-02-25
202	2009-03-19
445	2009-05-04
822	2009-11-16
824	2009-11-16
163	2010-02-25
212	2010-03-09
317	2010-04-16
552	2010-06-16
642	2010-09-06
150	2011-02-16
665	2011-09-01
674	2011-09-05
722	2011-09-26
454	1998-06-11
70	1999-01-25
693	2006-10-04
304	2010-04-13	1	2015-03-15	21	8070
731	2010-10-05
965	2010-12-15	1	2012-03-16	31	8070
67	2011-01-24	1	2015-06-15	60	8070
157	1998-03-13	1	2010-03-15	21	8070
536	1997-08-18
75	1998-01-29
667	2002-09-05
157	2003-02-18
6	2005-01-04
109	2009-02-17	0	2010-09-15	21	8070
373	2009-05-15
